# Supplementary material for: Comparative health assessment of urban and non-urban free-ranging mule deer (Odocoileus hemionus) in southeastern British Columbia, Canada
Source: PeerJ. 2018 Jun 20;6:e4968. doi: 10.7717/peerj.4968 (PMC6015483; doi:10.7717/peerj.4968)
Supplement: Supplemental Information 1 — “1” represents a positive result. “2” represents a negative result. [file peerj-06-4968-s001.xlsx]

## Sheet: Results
WLH ID	SEX	AGE CLASS	Weight (kg)	BCS	BCS #	AREA CATEGORY	STUDY AREA	DATE	YEAR	PSPB	AHDV	BTV	EHDv	BRSV	BVDV	PI3	Neospora	Toxoplasma
16-8041	F	Aged		Emaciated	1	Urban	Marysville	2016-02-16	Winter 2015-16	1	1	2	2	2	2	1	1	2
14-5395	F	Young adult	80	Poor	2	Non-urban	Newgate	2015-04-08	Winter 2014-15
15-6979	F	Young adult		Poor	2	Non-urban	Grasmere	2016-04-12	Winter 2015-16	1	2			1	2	2	2
15-6981	F	Adult		Poor	2	Non-urban	Grasmere	2016-04-11	Winter 2015-16	1	2	2	2	2	2	1	2	2
15-7002	F	Adult		Poor	2	Non-urban	Grasmere	2016-04-11	Winter 2015-16	1	1	2	2	2	1	1	2	2
17-9559	F	Young Adult		Poor	2	Non-urban	Grasmere	2017-04-06	Winter 2016-17	1	1	2	2	1	2	2	2	2
17-9571	F	Adult		Poor	2	Non-urban	Newgate	2017-04-06	Winter 2016-17	1	1	2	2	2	2	2	2	2
15-7029	F	Young adult		Poor	2	Urban	Kimberley	2017-03-06	Winter 2016-17	1	2	2	2	2	2	1	2	2
16-8077	F	Fawn		Poor	2	Urban	Cranbrook	2016-02-29	Winter 2015-16		2	2	2	2	2	2	1	2
16-8081	F	Adult		Poor	2	Urban	Cranbrook	2016-02-29	Winter 2015-16	1	2	2	2	2	2	2	2	2
16-9018	F	Adult		Poor	2	Urban	Kimberley	2017-03-06	Winter 2016-17	1	1	2	2	2	2	1	2	2
17-9565	M	Fawn		Poor	2	Urban	Marysville	2017-03-09	Winter 2016-17		2	2	2	2	2	2	2	2
16-9027	F	Adult		Poor	2	Urban	Kimberley	2017-03-06	Winter 2016-17	1	1	2	2	2	2	1	1	2
16-9031	F	Adult		Poor	2	Urban	Kimberley	2017-03-06	Winter 2016-17	1	1	2	2	2	2	1	1	2
17-9558	F	Young adult		Poor	2	Urban	Marysville	2017-03-09	Winter 2016-17	1	1	2	2	2	2	2	2	2
17-9562	F	Young adult		Poor	2	Urban	Cranbrook	2017-03-08	Winter 2016-17	1	2	2	2	2	2	2	2	2
17-9564	F	Fawn		Poor	2	Urban	Marysville	2017-03-09	Winter 2016-17		1	2	2	2	2	2	1	2
17-9573	F	Aged		Poor	2	Urban	Marysville	2017-03-09	Winter 2016-17	1	2	2	2	2	2	1	1	2
14-5310	F	Young adult	52.7273	Fair	3	Non-urban	Newgate	2014-12-16	Winter 2014-15		2	2	2	2	2	2	2	2
14-5311	F	Aged		Fair	3	Non-urban	Newgate	2014-12-04	Winter 2014-15		1	2	2	2	2	1
14-5322	F	Adult	68.1818	Fair	3	Non-urban	Newgate	2014-12-13	Winter 2014-15		2	2	2	2	2	2
14-5387	F	Aged	64.5455	Fair	3	Non-urban	Newgate	2015-04-09	Winter 2014-15
14-5390	F	Adult		Fair	3	Non-urban	Newgate	2015-03-30	Winter 2014-15
14-5394	F	Young adult	64.5455	Fair	3	Non-urban	Newgate	2015-04-10	Winter 2014-15
14-5400	F	Adult	80	Fair	3	Non-urban	Newgate	2015-04-08	Winter 2014-15
14-5401	F	Young adult		Fair	3	Non-urban	West Kootenay	2016-02-20	Winter 2015-16		2	2	2	2	2	2	2	2
15-6976	F	Adult		Fair	3	Non-urban	Grasmere	2016-04-11	Winter 2015-16	1	2	2	2	2	2	1	2	2
15-6978	F	Adult		Fair	3	Non-urban	Grasmere	2016-04-11	Winter 2015-16	1	1	2	2	2	2	2	2	2
15-6980	F	Adult		Fair	3	Non-urban	Grasmere	2016-04-11	Winter 2015-16	1	2	2	2	2	2	2	2	2
15-6990	F	Young adult		Fair	3	Non-urban	Invermere	2015-12-22	Winter 2015-16		1	2	2	2	2	2	2	2
15-6992	F	Aged		Fair	3	Non-urban	Newgate	2015-12-23	Winter 2015-16		2	2	2	2	2	1	2	2
15-7000	F	Adult		Fair	3	Non-urban	West Kootenay	2016-02-20	Winter 2015-16	1	2	2	2	2	2	2	2	2
15-7001	F	Young adult		Fair	3	Non-urban	West Kootenay	2016-02-20	Winter 2015-16	2	2	2	2	2	2	2	2	2
15-7005	F			Fair	3	Non-urban	West Kootenay	2016-02-20	Winter 2015-16	1	2	2	2	2	2	2	2	2
15-7008	F	Young adult		Fair	3	Non-urban	West Kootenay	2016-01-25	Winter 2015-16
15-7009	F	Young adult		Fair	3	Non-urban	Invermere	2015-12-22	Winter 2015-16		1	2	2	2	2	2	2	2
15-7012	F	Young adult		Fair	3	Non-urban	Invermere	2015-12-22	Winter 2015-16		2	2	2	2	2	2
15-7013	F	Young adult		Fair	3	Non-urban	Invermere	2015-12-22	Winter 2015-16		2	2	2	2	2	2	2	2
15-7021	F	Young adult		Fair	3	Non-urban	Invermere	2015-12-22	Winter 2015-16		2	2	2	2	2	2	2	2
17-9569	F	Aged		Fair	3	Non-urban	Newgate	2017-04-06	Winter 2016-17	1	1	2	2	2	2	2	2	2
17-9570	F	Adult		Fair	3	Non-urban	Newgate	2017-04-06	Winter 2016-17	1	1	2	2	2	2	2	2	2
15-7028	F	Young adult		Fair	3	Urban	Kimberley	2017-03-06	Winter 2016-17	1	2	2	2	2	2	1	2	2
16-8050	M	Fawn		Fair	3	Urban	Kimberley	2016-02-17	Winter 2015-16		2	2	2	2	2	2	2	2
15-7030	F	Adult		Fair	3	Urban	Kimberley	2017-03-06	Winter 2016-17	1	2	2	2	2	2	1	2	1
16-8031	F	Adult	65.9091	Fair	3	Urban	Invermere	2016-02-24	Winter 2015-16	1	2	2	2	2	2	2	2	2
16-8043	F	Young adult		Fair	3	Urban	Marysville	2016-02-16	Winter 2015-16	1	1	2	2	2	2	2	2	1
16-8044	F	Fawn		Fair	3	Urban	Marysville	2016-02-17	Winter 2015-16		2	2	2	2	2	2	2	2
16-8045	F	Young adult		Fair	3	Urban	Marysville	2016-02-17	Winter 2015-16	1	1	2	2	2	2	1	2	2
16-8046	F	Fawn		Fair	3	Urban	Marysville	2016-02-17	Winter 2015-16		1	2	2	2	2	2	2	2
16-8049	F	Adult		Fair	3	Urban	Marysville	2016-02-16	Winter 2015-16	1	1	2	2	2	2	1	2
16-8052	M	Fawn		Fair	3	Urban	Kimberley	2016-02-17	Winter 2015-16		2	2	2	2	2	2	2	2
16-8051	F	Adult		Fair	3	Urban	Kimberley	2016-02-17	Winter 2015-16	1	1	2	2	2	2	2	2	2
16-8053	F	Adult		Fair	3	Urban	Marysville	2016-02-18	Winter 2015-16	1	1	2	2	2	2	1	2	2
16-8073	M	Fawn		Fair	3	Urban	Cranbrook	2016-03-02	Winter 2015-16		2	2	2	2	2	2	2	2
16-8058	F	Young adult		Fair	3	Urban	Kimberley	2016-02-18	Winter 2015-16	1	2	2	2	2	2	2	2	2
17-9551	M	Fawn		Fair	3	Urban	Cranbrook	2017-03-07	Winter 2016-17		2	2	2	2	2	2	2	2
16-8065	F	Adult	69.0909	Fair	3	Urban	Invermere	2016-02-23	Winter 2015-16	1	1			1	2	1	2	1
16-8067	F	Adult	79.0909	Fair	3	Urban	Invermere	2016-02-23	Winter 2015-16	1	1	2	2	2	2	1	2	2
16-8072	F	Young adult		Fair	3	Urban	Cranbrook	2016-03-02	Winter 2015-16	1	2	2	2	2	2	2	2	2
17-9554	M	Fawn		Fair	3	Urban	Cranbrook	2017-03-08	Winter 2016-17		2	2	2	2	2	2	2	2
16-8074	F	Adult		Fair	3	Urban	Cranbrook	2016-03-02	Winter 2015-16	1	1	1	2	2	2	1	2	2
16-8075	F	Fawn		Fair	3	Urban	Cranbrook	2016-03-02	Winter 2015-16		2	2	2	2	2	2	1	2
16-8076	F	Adult		Fair	3	Urban	Cranbrook	2016-02-29	Winter 2015-16	1	1	2	2	2	2	2	2	2
16-8078	F	Young adult		Fair	3	Urban	Cranbrook	2016-02-29	Winter 2015-16	2	2	2	2	2	2	1	1	1
17-9560	M	Fawn		Fair	3	Urban	Cranbrook	2017-03-08	Winter 2016-17		2	2	2	2	2	2	1	2
16-8082	F	Adult		Fair	3	Urban	Cranbrook	2016-03-02	Winter 2015-16	1	1	2	2	2	2	2	2	2
16-8233	F	Fawn		Fair	3	Urban	Kimberley	2017-03-06	Winter 2016-17		2	2	2	1	2	2	1	2
17-9549	F	Young adult		Fair	3	Urban	Cranbrook	2017-03-07	Winter 2016-17	1	2	2	2	2	2	2	1	2
17-9567	M	Fawn		Fair	3	Urban	Cranbrook	2017-03-08	Winter 2016-17		2	2	2	2	2	2	2	2
17-9552	F	Young adult		Fair	3	Urban	Cranbrook	2017-03-07	Winter 2016-17	2	2	2	2	2	2	2	1	1
17-9553	F	Aged		Fair	3	Urban	Cranbrook	2017-03-08	Winter 2016-17	1	1	2	2	2	2	1	2	1
17-9555	F	Young adult		Fair	3	Urban	Cranbrook	2017-03-07	Winter 2016-17	1	1	2	2	2	2	2	1	2
17-9556	F	Young adult		Fair	3	Urban	Marysville	2017-03-09	Winter 2016-17	1	1	2	2	2	2	1	2	2
17-9557	F	Aged		Fair	3	Urban	Marysville	2017-03-09	Winter 2016-17	1	1	2	2	2	2	1	2	2
17-9561	F	Young adult		Fair	3	Urban	Cranbrook	2017-03-08	Winter 2016-17	1	2	2	2	2	2	2	2	2
16-8059	M	Young adult		Fair	3	Urban	Kimberley	2016-02-18	Winter 2015-16		2	2	2	2	2	2	2	2
17-9568	F	Young adult		Fair	3	Urban	Cranbrook	2017-03-08	Winter 2016-17	1	1	2	2	2	2	2	2	2
14-5307	F	Young adult	82.7273	Good	4	Non-urban	Newgate	2014-12-11	Winter 2014-15		2	2	2	2	2	2	1	2
14-5308	F	Adult		Good	4	Non-urban	Grasmere	2014-12-03	Winter 2014-15
14-5309	F	Young adult	61.8182	Good	4	Non-urban	Newgate	2014-12-12	Winter 2014-15		2	2	2	2	2	2	1	2
14-5312	F	Young adult		Good	4	Non-urban	Newgate	2014-12-02	Winter 2014-15		2	2	2	2	2	2	2	1
14-5313	F	Young adult		Good	4	Non-urban	Newgate	2014-12-03	Winter 2014-15		2	2	2	2	2	2	2	2
14-5316	F	Adult	68.1818	Good	4	Non-urban	Newgate	2014-12-16	Winter 2014-15		1	2	2	2	2	2	1	1
14-5317	F	Adult		Good	4	Non-urban	Grasmere	2014-12-02	Winter 2014-15
14-5318	F	Adult		Good	4	Non-urban	Newgate	2014-12-02	Winter 2014-15		2	2	2	2	2	1	2	2
14-5319	F	Young adult	80.9091	Good	4	Non-urban	Newgate	2014-12-10	Winter 2014-15		2	2	2	1	2	2	1	2
14-5320	F	Young adult		Good	4	Non-urban	Grasmere	2014-12-02	Winter 2014-15
14-5323	F	Adult		Good	4	Non-urban	Grasmere	2014-12-02	Winter 2014-15		2	2	2	2	2	1	2	2
14-5325	F	Young adult		Good	4	Non-urban	Grasmere	2014-12-02	Winter 2014-15
14-5326	F	Adult		Good	4	Non-urban	Newgate	2014-12-09	Winter 2014-15		1	2	2	2	2	1	2	2
14-5327	F	Young adult	59.0909	Good	4	Non-urban	Newgate	2014-12-13	Winter 2014-15		2	2	2	2	2	2	2	2
14-5328	F	Young adult		Good	4	Non-urban	Grasmere	2014-12-03	Winter 2014-15
14-5331	F	Young adult		Good	4	Non-urban	Grasmere	2014-12-02	Winter 2014-15
14-5332	F	Aged		Good	4	Non-urban	Grasmere	2014-12-03	Winter 2014-15
14-5333	F	Adult		Good	4	Non-urban	Grasmere	2014-12-02	Winter 2014-15
14-5334	F	Young adult		Good	4	Non-urban	Grasmere	2014-12-02	Winter 2014-15
14-5335	F	Adult		Good	4	Non-urban	Grasmere	2014-12-03	Winter 2014-15
14-5341	F	Adult	81.8182	Good	4	Non-urban	Newgate	2014-12-16	Winter 2014-15		2	2	2	2	2	1	1	2
14-5342	F	Young adult		Good	4	Non-urban	Grasmere	2014-12-02	Winter 2014-15
14-5343	F	Aged		Good	4	Non-urban	Newgate	2014-12-04	Winter 2014-15
14-5344	F	Adult		Good	4	Non-urban	Grasmere	2014-12-02	Winter 2014-15		2	2	2	2	2	1	2	2
14-5345	F	Young adult		Good	4	Non-urban	Grasmere	2014-12-02	Winter 2014-15		2	2	2	2	2	2	1	2
14-5346	F	Adult		Good	4	Non-urban	Grasmere	2014-12-03	Winter 2014-15		1	2	2	2	2	1	2	2
14-5347	F	Young adult		Good	4	Non-urban	Grasmere	2014-12-03	Winter 2014-15		2	2	2	2	2	2	1	2
15-6986	F	Adult		Good	4	Non-urban	Invermere	2015-12-22	Winter 2015-16			2	2
15-6987	F	Adult		Good	4	Non-urban	Invermere	2015-12-22	Winter 2015-16		2	2	2	2	2	2	1	2
15-6988	F			Good	4	Non-urban	Invermere	2015-12-22	Winter 2015-16		2	2	2	2	2	2	2	2
15-6998	F	Adult		Good	4	Non-urban	Newgate	2015-12-23	Winter 2015-16		1	2	2	2	2	1	2	2
15-7017	F	Adult		Good	4	Non-urban	Invermere	2015-12-22	Winter 2015-16		2	2	2	2	2	2
15-7018	F			Good	4	Non-urban	Newgate	2015-12-23	Winter 2015-16		2	2	2	2	2	2
16-8234	F	Young adult		Good	4	Non-urban	West Kootenay	2016-12-21	Winter 2016-17	1	1	2	2	1	2	2	2	2
16-9023	F	Adult		Good	4	Non-urban	Invermere	2016-12-22	Winter 2016-17	1	1	2	2	2	2	2	2	2
16-9024	F	Adult		Good	4	Non-urban	West Kootenay	2016-12-21	Winter 2016-17	1	1	2	2	2	2	1	2	2
16-9025	F	Adult		Good	4	Non-urban	West Kootenay	2016-12-21	Winter 2016-17	1	2	2	2	1	2	2	2	2
16-9032	F	Young adult		Good	4	Non-urban	Invermere	2016-12-22	Winter 2016-17	1	2	2	2	2	2	2	2	2
16-8030	F	Adult	79.5455	Good	4	Urban	Invermere	2016-02-24	Winter 2015-16	1	2	2	2	2	2	2	2	2
16-8042	F	Young adult		Good	4	Urban	Marysville	2016-02-16	Winter 2015-16	1	2	2	2	2	2	2	2	2
16-8056	M	Fawn		Good	4	Urban	Kimberley	2016-02-18	Winter 2015-16		2	2	2	2	2	2	2	2
16-8048	F	Fawn		Good	4	Urban	Kimberley	2016-02-17	Winter 2015-16		1	2	2	2	2	2	2	2
16-8054	F	Adult		Good	4	Urban	Kimberley	2016-02-18	Winter 2015-16	1	1	2	2	1	2	2	2	2
16-8055	F	Adult		Good	4	Urban	Kimberley	2016-02-18	Winter 2015-16	1	1	2	2	2	2	2	2	2
16-8057	F	Fawn		Good	4	Urban	Kimberley	2016-02-18	Winter 2015-16		1	2	2	2	2	2	2	2
16-8060	F	Adult		Good	4	Urban	Kimberley	2016-02-18	Winter 2015-16	1	2	2	2	2	2	2	2	2
16-8061	F	Young adult	70	Good	4	Urban	Invermere	2016-02-22	Winter 2015-16	1	1	2	2	2	2	2	2	2
16-8062	F	Young adult	70.9091	Good	4	Urban	Invermere	2016-02-22	Winter 2015-16	1	1	2	2	2	2	1	2	2
16-8063	F	Young adult	64.5455	Good	4	Urban	Invermere	2016-02-23	Winter 2015-16	1	1	2	2	2	2	2	2	2
16-8064	F	Adult	70.4545	Good	4	Urban	Invermere	2016-02-23	Winter 2015-16	2	1	2	2	2	2	1	1	2
16-8066	F	Aged	70	Good	4	Urban	Invermere	2016-02-23	Winter 2015-16	1	2	2	2	2	2	2	1	1
16-8068	F	Young adult	57.2727	Good	4	Urban	Invermere	2016-02-23	Winter 2015-16	1	1	2	2	2	2	2	1	2
16-8069	F	Young adult	74.5455	Good	4	Urban	Invermere	2016-02-24	Winter 2015-16	2	2	2	2	2	2	2	1	1
16-8070	F	Young adult		Good	4	Urban	Cranbrook	2016-03-01	Winter 2015-16	1	2	2	2	2	2	2	2	2
16-8071	F	Adult		Good	4	Urban	Cranbrook	2016-03-01	Winter 2015-16	1	2	2	2	2	2	1	2	2
16-8079	F	Adult		Good	4	Urban	Cranbrook	2016-02-29	Winter 2015-16	2	1	2	2	2	2	1	1	2
16-8080	F	Young Adult		Good	4	Urban	Cranbrook	2016-02-29	Winter 2015-16	2	2	2	2	2	2	2
17-9550	F	Adult		Good	4	Urban	Cranbrook	2017-03-07	Winter 2016-17	1	1	2	2	2	2	1	2	1
14-5314	F	Adult		Excellent	5	Non-urban	Grasmere	2014-12-03	Winter 2014-15		1	2	2	1	2	2
14-5315	F	Adult		Excellent	5	Non-urban	Grasmere	2014-12-02	Winter 2014-15		2	2	2	2	2	2	2	2
14-5321	F	Adult		Excellent	5	Non-urban	Grasmere	2014-12-02	Winter 2014-15		2	2	2	2	2	1
15-7011	F	Adult		Excellent	5	Non-urban	Invermere	2015-12-22	Winter 2015-16		2	2	2	2	2	1
16-9019	F	Young adult		Excellent	5	Non-urban	Newgate	2017-01-11	Winter 2016-17	1	1	2	2	2	2	2	2	2
16-9020	F	Adult		Excellent	5	Non-urban	Invermere	2017-01-11	Winter 2016-17	1	2	2	2	2	2	2	2	2
16-9029	F	Adult		Excellent	5	Non-urban	Newgate	2017-01-11	Winter 2016-17	1	2	2	2	2	2	2	1	2
16-8027	F	Adult	65.4545	Excellent	5	Urban	Invermere	2016-02-22	Winter 2015-16	1	2	2	2	2	2	2	2	2
16-8028	F	Young adult	79.0909	Excellent	5	Urban	Invermere	2016-02-22	Winter 2015-16	1	1	2	2	2	2	2	2	2
16-8029	F	Young adult	79.0909	Excellent	5	Urban	Invermere	2016-02-22	Winter 2015-16	1	2	2	2	2	2	1	2	2	?
16-8047	F	Adult		Excellent	5	Urban	Kimberley	2016-02-17	Winter 2015-16	1	1	2	2	2	2	2	2	2
16-8040	M	Young adult		Excellent	5	Urban	Marysville	2016-02-16	Winter 2015-16		2	2	2	2	2	2
14-5324	F					Non-urban	Grasmere	2014-12-03	Winter 2014-15
14-5329	F					Non-urban	Grasmere	2014-12-02	Winter 2014-15		2	2	2	2	2	2		2
14-5330	F	Young adult	72.7273			Non-urban	Newgate	2014-12-11	Winter 2014-15		2	2	2	2	2	2	1	2
14-5388	F	Adult				Non-urban	Grasmere	2017-01-10	Winter 2016-17	1	2	2	2	1	2	2	1	2
14-5396	F					Non-urban	Grasmere	2015-12-30	Winter 2015-16	1	2	2	2	2	2	1	2	2
14-5397	F	Young adult	65.4545			Non-urban	Newgate	2015-04-09	Winter 2014-15
15-6974	F					Non-urban	Newgate	2015-12-30	Winter 2015-16	2	2	2	2	2	2	1	2	2
15-6975	F					Non-urban	Grasmere	2015-12-30	Winter 2015-16	1	2	2	2	2	2	2	2	2
15-6983	F	Aged				Non-urban	Grasmere	2015-12-30	Winter 2015-16	1	1	2	2	2	2	1	2	1
15-6984	F					Non-urban	Invermere	2015-12-22	Winter 2015-16		2	2	2	2	2	2	2	2
15-6985	F					Non-urban	Invermere	2015-12-22	Winter 2015-16		2	2	2	2	2	2	2	2
15-6989	F					Non-urban	Grasmere	2015-12-30	Winter 2015-16	1	2	2	2	2	2	2	1	2
15-6991	F	Young adult				Non-urban	Invermere	2015-12-22	Winter 2015-16		1	2	2	2	2	2
15-6994	F					Non-urban	Invermere	2015-12-22	Winter 2015-16		2	2	2	2	2	1	1	2
15-6995	F					Non-urban	Invermere	2015-12-31	Winter 2015-16	1	2	2	2	1	2	2	2	2
15-6996	F					Non-urban	Invermere	2015-12-22	Winter 2015-16		2	2	2	2	2	2	1	2
15-6997	F					Non-urban	Newgate	2015-12-23	Winter 2015-16		1	2	2	2	1	1	2	2
15-6999	F					Non-urban	Grasmere	2015-12-30	Winter 2015-16	1	1	2	2	2	2	1	2	2
15-7003	F					Non-urban	Invermere	2015-12-31	Winter 2015-16	2	1	2	2	1	2	2
15-7004	F					Non-urban	Invermere	2015-12-22	Winter 2015-16		2	2	2	2	2	2	2	2
15-7006	F					Non-urban	Grasmere	2015-12-30	Winter 2015-16	1	2	2	2	2	2	1	2	2
15-7007	F					Non-urban	Grasmere	2015-12-30	Winter 2015-16	1	1	2	2	2	2	2	2	2
15-7014	F					Non-urban	Invermere	2015-12-22	Winter 2015-16					2	2	2
15-7015	F					Non-urban	Invermere	2015-12-22	Winter 2015-16		2	2	2	2	2	2
15-7016	F					Non-urban	Invermere	2015-12-31	Winter 2015-16	1	2	2	2	2	2	1		2
15-7019	F					Non-urban	Invermere	2015-12-22	Winter 2015-16		2	2	2	2	2	2	2	2
15-7020	F					Non-urban	Newgate	2015-12-23	Winter 2015-16		2	2	2	1	2	2
15-7022	F					Non-urban	Newgate	2015-12-30	Winter 2015-16	1	2	2	2	1	2	2	2	2
15-7024	F	Adult				Urban	Elkford	2016-03-09	Winter 2015-16	1	2	2	2	2	2	2	2	2
15-7025	F	Young adult				Urban	Elkford	2016-03-09	Winter 2015-16	1	1	2	2	2	2	2	2	2
15-7026	F	Adult				Urban	Elkford	2016-03-10	Winter 2015-16
15-7027	F	Adult				Non-urban	West Kootenay	2016-12-21	Winter 2016-17	2	2	2	2	2	2	1	2	2
16-8032	M	Fawn				Urban	Elkford	2016-03-09	Winter 2015-16		2	2	2	2	2	2	2	2
16-8033	F	Adult				Urban	Elkford	2016-03-08	Winter 2015-16	1	2	2	2	2	2	2
16-8034	F	Adult				Urban	Elkford	2016-03-08	Winter 2015-16	1	2	2	2	1	2	2	1	2
16-8035a	F	Adult				Urban	Elkford	2016-03-09	Winter 2015-16	1	2	2	2	2	2	2	2	2
16-8036	F	Adult				Urban	Elkford	2016-03-08	Winter 2015-16	1	2	2	2	2	2	2	2	2
16-8038	M	Fawn				Urban	Elkford	2016-03-08	Winter 2015-16		2	2	2	2	2	2
16-8039	F	Adult				Urban	Elkford	2016-03-09	Winter 2015-16	1	1	2	2	2	2	2	2	2
16-8083	F	Young adult				Urban	Elkford	2016-03-10	Winter 2015-16	1	2	2	2	2	2	2	2	2
16-8084	F	Young adult				Urban	Elkford	2016-03-10	Winter 2015-16	1	2	2	2	2	2	2	2	2
16-8085	F	Adult				Urban	Elkford	2016-03-10	Winter 2015-16	1	1	2	2	2	2	2	2	1
16-8086	F	Fawn				Urban	Elkford	2016-03-10	Winter 2015-16		2	2	2	2	2	2	1	2
16-8235	F	Adult				Non-urban	West Kootenay	2016-12-21	Winter 2016-17	1	1	2	2	2	2	2	2	2
16-8236	F	Adult				Non-urban	Grasmere	2017-01-10	Winter 2016-17	1	1	2	2	2	2	2	2	2
16-9015	F	Adult				Non-urban	Grasmere	2017-01-10	Winter 2016-17	1	2	2	2	2	2	2	2	2
16-9016	F	Adult				Non-urban	Grasmere	2017-01-10	Winter 2016-17	1	1	2	2	2	2	2	2	2
16-9021	F	Adult				Non-urban	Invermere	2016-12-22	Winter 2016-17	1	1	2	2	2	2	2	2	2
16-9026	F	Young adult				Non-urban	West Kootenay	2016-12-21	Winter 2016-17	1	1	2	2	2	2	2	2	2
16-9028	F	Young adult				Non-urban	Invermere	2016-12-22	Winter 2016-17	1	2	2	2	2	2	2	2	2
16-9030	F	Adult				Non-urban	Invermere	2017-01-11	Winter 2016-17	1	1	2	2	2	2	2	1	2
16-9033	F	Adult				Non-urban	Invermere	2016-12-22	Winter 2016-17	1	2	2	2	2	2	2	2	2
16-8037	M	Young adult				Urban	Elkford	2016-03-09	Winter 2015-16		2	2	2	2	2	2

## Sheet: Sheet1
	Pregnancy
	All	F	M
COUNT "1"	1	0	0
Average	3.42857	3.44853	3.18182
StDev	0.827606	0.832843	0.750757
N	147	136	11
Confidence coefficient	1.65	1.65	1.65
Margin of error	0.112629	0.117836	0.373497
90% CI upper bound	3.31594	3.33069	2.80832
90% CI lower bound	3.5412	3.56637	3.55532
	4	4	3
	4	4	3
	4	4	4
	3	3	3
	3	3	3
	4	4	5
	4	4	3
	5	5	3
	5	5	3
	4	4	3
	4	4	2
	4	4
	4	4
	4	4
	5	5
	3	3
	4	4
	4	4
	4	4
	4	4
	4	4
	4	4
	4	4
	4	4
	4	4
	4	4
	4	4
	4	4
	4	4
	4	4
	4	4
	4	4
	4	4
	3	3
	3	3
	3	3
	2	2
	3	3
	3	3
	3	3
	3	3
	2	2
	3	3
	2	2
	4	4
	4	4
	4	4
	3	3
	3	3
	4	4
	3	3
	3	3
	2	2
	3	3
	3	3
	3	3
	5	5
	3	3
	3	3
	4	4
	4	4
	3	3
	3	3
	2	2
	3	3
	5	5
	5	5
	5	5
	4	4
	3	3
	5	5
	1	1
	4	4
	3	3
	3	3
	3	3
	3	3
	5	5
	4	4
	3	3
	3	3
	3	3
	3	3
	4	4
	4	4
	4	4
	4	4
	3	3
	4	4
	4	4
	4	4
	4	4
	3	3
	4	4
	4	4
	4	4
	4	4
	4	4
	3	3
	3	3
	3	3
	3	3
	2	2
	3	3
	4	4
	4	4
	2	2
	3	3
	3	3
	4	4
	2	2
	5	5
	4	4
	4	4
	4	4
	2	2
	5	5
	2	2
	4	4
	3	3
	4	4
	3	3
	3	3
	3	3
	3	3
	3	3
	2	2
	2	2
	3	3
	3	3
	2	2
	2	2
	2	2
	3	3
	3	3
	2	2
	3
	3
	4
	3
	3
	5
	3
	3
	3
	3
	2
